# Supplementary material for: New information on the early Permian lanthanosuchoid Feeserpeton oklahomensis based on computed tomography
Source: PeerJ. 2019 Oct 31;7:e7753. doi: 10.7717/peerj.7753 (PMC6825742; doi:10.7717/peerj.7753)
Supplement: Supplemental Information 2 [file peerj-07-7753-s002.nex]

#NEXUS
[written Sat Apr 20 22:42:49 CEST 2019 by Mesquite  version 3.40 (build 877) at MarksMac.fritz.box/192.168.178.20]

BEGIN TAXA;
	TITLE Taxa;
	DIMENSIONS NTAX=48;
	TAXLABELS
		Seymouria Limnoscelis Orobates Edaphosaurus Ianthasaurus Cotylorhynchus Eothyris Oedaleops Eocasea Archaeothyris Archaeovenator Mycterosaurus Captorhinus Rhiodenticulatus Paleothyris Petrolacosaurus Youngina Acerosodontosaurus Protorothyris Araeoscelis Mesosaurus Milleretta Australothyris Microleter Nyctiphruretus Macroleter Bradysaurus Pareiasuchus Scutosaurus Procolophon Owenetta Barasaurus Bashkyroleter_mesensis Bashkyroleter_bashkyricus Nycteroleter Emeroleter Rhipaeosaurus Lanthanosuchus Acleistorhinus Feeserpeton Colobomycter_pholeter Colobomycter_vaughni Delorhynchus_cifellii Abyssomedon Eudibamus Belebey Erpetonyx Bolosaurus_ 
	;

END;


BEGIN CHARACTERS;
	TITLE  'Matrix in file "MacDougall et al. response matrix test.nex"';
	DIMENSIONS  NCHAR=178;
	FORMAT DATATYPE = STANDARD GAP = - MISSING = ? SYMBOLS = "  0 1 2 3";
	CHARSTATELABELS 
		1 narial_shelf,
		2 narial_shelf_composition,
		3 frontal_orbital_contact,
		4 frontal_contribution_to_orbit,
		5 'frontal lateral lappet (7)',
		6 pineal_foramen_position,
		7 postparietal,
		8 postparietal_number,
		9 postparietal_size,
		10 postparietal_position,
		11 'prefrontal-palatal contact',
		12 'strength of prefrontal-palatal contact',
		13 prefrontal_medial_flange,
		14 prefrontal_orbital_spur,
		15 lacrimal_narial_contact,
		16 foramen_orbitonasale,
		17 foramen_orbitonasale_contributing_elements_,
		18 jugal_anterior_process,
		19 Jugal_suborbital_ramus,
		20 Jugal_contribution_to_temporal_region_of_skull_roof,
		21 'postorbital post process shape (14)',
		22 'po-st contact',
		23 skull_roof_corner,
		24 tabular,
		25 tabular_size,
		26 supratemporal,
		27 supratemporal_size,
		28 'premaxillary dorsal process (1)',
		29 maxilla_antdor_process,
		30 ant_lat_max_foramen_size,
		31 'max-quadratojugal contact',
		32 Suture_between_jugal_and_maxilla,
		33 contact_between_maxilla_and_prefrontal,
		34 contribution_of_maxilla_to_naris,
		35 heterodont_dentition_on_max,
		36 heterodont_dentition_on_dentary,
		37 #_of_enlarged_teeth_on_max,
		38 'sq-PTF contact',
		39 quadratojugal_shape,
		40 quadratojugal_ant._extent,
		41 quadratojugal_ornamentation,
		42 upper_temporal_opening,
		43 lower_temporal_opening,
		44 fenestra_or_emargination,
		45 'l. temp. opening/po contribution (20)',
		46 'l. temp. opening/qj contribution (16)',
		47 region_posterior_to_orbit_length,
		48 po_region_ventral_margin,
		49 quadrate_lateral_exposure,
		50 quadrate_anterior_process,
		51 quadrate_condyle_shape,
		52 jaw_articulation_position,
		53 po_extension_of_orbit,
		54 dermal_sculpturing,
		55 dermal_sculpturing_type,
		56 tuburcles_morphology,
		57 dorsal_dermal_ossifications,
		58 posterior_skull_margin_form,
		59 Temporal_notch,
		60 Temporal_depression,
		61 'interpterygoid/palatine relation',
		62 interpterygoid_vacuity_shape,
		63 choana_orientation,
		64 alar_flange,
		65 pterygoid_arcuate_flange,
		66 'cranio-quadrate space',
		67 pterygoid_anterior_extent,
		68 tr._fl._size,
		69 transverse_flange_orientation,
		70 transverse_flange_teeth,
		71 trnasverse_flange_teeth_type,
		72 dentition_on_quadrate_flange_of_pterygoid,
		73 'quad.ram.pterygoid prox. shape (29)',
		74 quadrate_ramus_and_transverse_flange_relationship,
		75 pterygoid_pocket,
		76 ectopterygoid,
		77 ectopterygoid_teeth,
		78 ectoptergoid_cont._to_trans._flange,
		79 suborbital_opening,
		80 basicranial_articulation_mobility,
		81 'basicranial articulation (36)',
		82 parasphenoid_pockets,
		83 #_of_parasphenoid_pockets,
		84 parasphenoid_wings,
		85 cultriform_process,
		86 cultriform_process_length,
		87 parasphenoid_teeth,
		88 parasphenoid_teeth_organization,
		89 supraoccipital_form,
		90 paroccipital_process,
		91 'paroccipital process orientation ? (44)',
		92 'pop-skull roof contact',
		93 otic_trough,
		94 inner_ear_medial_wall,
		95 'post-temporal opening',
		96 'post-temporal opening size',
		97 'basisph-basiocc contact',
		98 bo_condyle_shape,
		99 'basioccipital/parasph. ventral exp(37)',
		100 ventral_braincase_tubera,
		101 ventral_braincase_tubera_location,
		102 exoccipital_lateral_flange,
		103 stapes_morphology,
		104 stapedial_dorsal_process,
		105 marginal_dentition,
		106 foramen_intermandibularis,
		107 posterior_intermandibular_foramen_position,
		108 meckelian_fossa_orientation,
		109 fossa_meckelii,
		110 surangular_length,
		111 surangular_accessory_shelf,
		112 paired_surangular_foramina,
		113 coronoid_number,
		114 prearticular_length,
		115 retroarticular_process,
		116 retroarticular_process_size,
		117 retroarticular_process_form,
		118 articular_lateral_shelf,
		119 coronoid_process_size,
		120 coronoid_process_makeup,
		121 splenial,
		122 presacral_vertebral_count,
		123 axial_centrum_orientation,
		124 atlantal_epipophysis_Modest_1999,
		125 axial_intercentrum,
		126 'atlas pc-axial ic fusion',
		127 trunk_neural_arches,
		128 anterior_pc_ventral_surface,
		129 sacral_vertebral_number,
		130 sacral_rib_overlap,
		131 caudal_tr_processes_vs_ribs,
		132 caudal_ribs_form,
		133 caudal_hemal_arches,
		134 interclavicle_morphology,
		135 'interclavicle-clavicle contact',
		136 cleithrum,
		137 cleithrum_relation_to_scapula,
		138 scapula_shape,
		139 supraglenoid_foramen,
		140 glenoid_morphology,
		141 acromion,
		142 sternum_mineralization,
		143 supinator_process_orientation,
		144 parallel_supinator_process_form,
		145 ectepicondylar_morphology,
		146 entepicondylar_foramen,
		147 humerus_morphology,
		148 olecranon_process,
		149 olecranon_process_size,
		150 manual_phalangeal_formula,
		151 iliac_dorsolateral_shelf,
		152 iliac_blade,
		153 acetabular_buttress,
		154 femoral_oblique_ventral_ridge,
		155 femoral_proximal_articulation,
		156 femur_greater_trochanter,
		157 femoral_shaft,
		158 astragalus,
		159 astragalus_composition,
		160 'tibio-astragalar joint',
		161 astragalus_and_calcaneum,
		162 medial_centrale_pedis,
		163 distal_tarsal_number,
		164 metapodials,
		165 pedal_phalangeal_formula,
		166 metatarsal_ratios,
		167 #_of_maxillary_teeth,
		168 #_of_premaxillary_teeth,
		169 Single_enlarged_anterior_vomerine_tooth,
		170 Bulbousness_of_marginal_dentition,
		171 LTF_morphology,
		172 Postfrontal_morphology,
		173 Postorbital_bar_thickness,
		174 Squamosal_contribution_to_lower_temporal_bar,
		175 Snout_shape,
		176 Maxilla_lateral_surface_orientation,
		177 Frontal_anterior_process_length,
		178 Posterior_dorsal_neural_spine_orientation ; 
	MATRIX
	Seymouria                  0-0-000000100000-00000000000001000011000000---000000012000000000100000000000000001-0000--310000-0000-00100-000000000000-00000000000000000000000-00001000000000---???001200-0--0110
	Limnoscelis                0-0-0101010-0000-1001110000000100010-010000---20000100-0011-000000000020000000000010000-00001?0-0000-0??010100000000000-000011001001?0000000000-001000100000010??0??001100-0--0110
	Orobates                   0-0-010101??0?0??000101000000010001?-010000---00110101010200001?00001000000000000??0000-0001110-0????0??0??001001001000-000011001000???000???00-00100011000000---010000000-0--0110
	Edaphosaurus               0-100101110-1000-0000100101000110011-00101111120011100-0021-000001100000000000000001010-000100100100-000011001000000001100????101?0????00000000-10000?0000?0010?0000??110012111003
	Ianthasaurus               ??1001?111????0???000???????001??0000?01001000????0?00-00???????0??00010000?????????????????????????????0??00100?0???00-?0????10??000????0???1????0???00??????????????2??012111003
	Cotylorhynchus             10100201010-0000-010000010001000000110110010002000?10110021-00??00?0001000?0??000000010-000100100000-0000????100??00000-000000102101000??010000-1000021100100111000121100000000110
	Eothyris                   10100000010-0000-000001010000000000110110010002001?10???021-????0??00010001????001-0????000100100?0??0??0????100??00000-0?????????????????????????????????????????????00?00000011?
	Oedaleops                  1010000001????00-0100000100000?0000?1?11001000200???0101021-????????????????????????????????????????????0?????????????????????????????????????????????????????????????10?01010011?
	Eocasea                    ??????001??????????0?000000???????????11001000?00??101100?1-????????????????????????????0??????????????00????100?????00-?0????1011000?????????????????100???011?0??000???00?00???0
	Archaeothyris              ?????1????????????00????????10?0?0011????01000???????1110?1-????????????????????????????0??????????0-0000?????????????????0???10??0?01????????0-000?????0???1???0?????1??000101010
	Archaeovenator             0-11010?010-0000-0000010100000100011-?1?00100?01???100-0021-????0??00010000010?001-0??0-00??????0??11???0??000001000000-?00000101001000??01000????????000000111001000011?010101011
	Mycterosaurus              0-110101010-0010-1001??????01000000?1011001000001??100-0021-????0????????????????0010010?00???10???0-??00????000?????00-??????10????0????01000?????????????011100?????11?010101011
	Captorhinus                0-1102000110000101001021-010001000000101000---0101010120021-0000100000000001--100001000-12000?110100-00001000000101--00-00100100100100001000001130000000000001100100002100-0--0100
	Rhiodenticulatus           0-1102000110000101001021-0100010000?0101000---2101000120021-0000100010000001--?00001000-12000?110100-00001000??0??1--0??00????00??01000010000011300???00000001100?????2000-0--0100
	Paleothyris                0-10010011????0??01000201010001000010?01000---2?010?0110011-00?010001000???????????100111???????0100-0000????000101--00-?000?0111001000??000001100200000000011100100011100-0--0000
	Petrolacosaurus            0-110000010-000??100012010100010000111??0110010111010100011-00?01??00000000011?00001001110000?110100-0000??00100101--00-1010010010000000100001100020000000001111010101210010101010
	Youngina                   0-110000010-0010-100002010101010100111010110010111010100011-00001000001?000011100001000-12000?110100-0100????1001?00000-?0?00?10101?01001010011100201?0001001111010101100010101010
	Acerosodontosaurus         ??110????????????1100???????10101011-????11001??1?0?01000?1-????????????????????????????????????????????0??????01?00000-?0?0??101???0??0??????111021-00001001?????????2??01010?0?0
	Protorothyris              0-110000110-0000-000012010100011000?1101000---0001010100021-000010000010000010?00001000-1?????110100-0000??00100101--00-1000??111????000100000?????00?????????????????1100-0--1010
	Araeoscelis                0-110?????????0??10001201010001100011?01010---11???100-00?1-????????????????????????????????0???????????0????1001?00000-?00?010010110000?????010002???0001001?????????11?0-0--10?0
	Mesosaurus                 0-110000110-0000-1101110100000100011-001000---11000000-0011-1000000000110001--000011000-00001?11?100-01001001000?000000-0011010010111001-01000101020110000101110010000120010001010
	Milleretta                 0-1100000110001110100110100001100011-001000---1100020100011-0000000000100000101001-10010000000111100-00100-010001000000-0010011011???00010100010100??001??001110010???000000001010
	Australothyris             ?????001011?00?110?00110100?01000?11-?100010011101120100?000100000100010101010?001-0011000000?10?100-0000??00000?10000??0????????????00???????????????????????????????2100100010??
	Microleter                 101?00011110100??010111??00?11100011-?11001101120?020120?000??0?0??01???1??????00????????00?????????????0??00100?000000-??????????????????????????????????????????????2??0-0--101?
	Nyctiphruretus             111101011011101110111110100111101011-0100011111200121100000?0011011010101010101001-1010-110???11?100-0??0???11111001100-10????012111?11??100001000001?01000011110000?01100-0--1010
	Macroleter                 0-110201111110111100111010011100000?10011010110100?11111010010110100001000101?1100011-0-110101110100-101011111101100?0??1011010021???110111?001020001?01100011101110?0110000000010
	Bradysaurus                0-0-02011010000??1001111-001111?0011-000100---0000120111111-1111011010101010101101-1010-110101110100-1?01??111001101?11001?1000021121110111?10112010120110000110111?201100-0--0010
	Pareiasuchus               0-0-02011010000??10011101001110?0011-000100---0000120111111-111101101010?010101101-1010-11010?11?100-1??211111001101?11001????002??2?1?1-11110??211012011001011011????0000-0--0010
	Scutosaurus                0-0-02011010000??1001110100111000011-000100---0000120111111-1111011010101010101101-1010-110101110100-101211111001101?11001?10000?112?1?1-11110112010120110010110111?200000-0--0010
	Procolophon                1110121---11111111011111-00111110011-01000111112001210-000000100011011-01110111001-0010-1101001111010011011111101101101010110?0121010111-11100110000100110?01110011?100010-0--1010
	Owenetta                   101002001011111??1111111-00111100011-01000111112000210-000000000011011-01100111001-1010-11010?11?10100??011111001101101010??0?012100?1?0111?0010?1201?011??01??0?1????1100-0--1010
	Barasaurus                 1010020010??110??0111111-00111100011-01000111112000210-001000000011011-0?100111001-1010-1101??11?10100??0????????????????0110?012100?1101111001001201001?0001???11??001100-0--1010
	Bashkyroleter_mesensis     0-100001?11110111000111010011111?11?-011100---01001?1110?101101101000010000010?101-11-0-??01??11????????0??111101100??????????????????????????????????????????????????1100-0--101?
	Bashkyroleter_bashkyricus  0-1102???111101110001110100?1??1?01?-0??100---000?1?1110?00110?101?0001?1?????110??11-0-??01????????????0??111101100??????????????????????????????????????????????????1100-0--101?
	Nycteroleter               0-1000000111101110001110100111100011-0?1?00-??0000111110010110??0?00001?1?????1101-11-0-???????????0-???0??11110??00????1?????????????????????????????????????????????1100-0--101?
	Emeroleter                 0-1102???11110111010111010011100011?-?11100---0100111110010110??0??0001?0?????1101-11-0-?????????1?0-1??0????110??00?????0????002??????011??10??00201001???011101011001100-0--101?
	Rhipaeosaurus              ???????????????????????????????????????????????????????????????????0001?0?????1?01-1??0-??????????00-???1????110??000????0????0011?????1-1?10?1000000?0111001110101000????????????
	Lanthanosuchus             0-1010010110001??100111010011?10001?-1111010010100100111?11-000001100010111011011001011121010?100010-1??0?????????????????????0??????11??0????????????????????????????2200?010011?
	Acleistorhinus             0-10100101????1??010111010011100101?-1110010110100120100?11-000001000010111010011001011021110?110010-0000????1?0?10000??1?????????????????????????????????????????????11101200101?
	Feeserpeton                ??1110010110100110?11111-00?110?000011100010011100120101?11-0000011000111110100001-1011021110?11?110-0000??001101000000-1?????????????????????????????????????????????0?0010?0101?
	Colobomycter_pholeter      111010001110100??0101111-0?1110010001?100010010101?10110?11-10000?100021111010????????10????????????????0??00?00??0100??1?????????????????????????????????????????????00101000101?
	Colobomycter_vaughni       ??101?????????1??0101??1-???11?010001?100010?1??????0110????????????????????????????????????????????????0????100??????????????????????????????????????????????????????10?01000101?
	Delorhynchus_cifellii      111000001110101110001110100111?01111-1110010000100120101?01-1000010000011110000001-10110?1???????????000011001100101000-1?100111????110??0000010102???????????????????11101000101?
	Abyssomedon                ??1?01??????10?11011???????11110??11-?????11?????????1000??????????????????01????1-10010????????????????0????101???????????????????????0?????????????????????1110??????1?0-0--????
	Eudibamus                  0-110?????1110???0?01-2??1-111????11-1?00010111?00?0?0-000?????????121-?1??01??00001??0-??0??????11?????011??????11--?1100???0000?00?11??01?0010312???011011111001000100?00?00???0
	Belebey                    0-1101001111100110001-2011-111000011-10000101111010110-0001-10000?1121-0100010000001000-??00????0????0??01101100111--0111?????00?????????0????10??????01????1?????????00010000101?
	Erpetonyx                  ??110?0011??00?????????0100?1????01?-???0???????0?1??0-00?????0????001??????????????00??00???????????0??0???000???0???0?10?0??1021000??01???????20201?01000111100???000??0???????0
	Bolosaurus_                0-11010011????0??1001?2011-111100011-?0000101111010100-000??10?????????0???????00??000??????????????????0??01???1?????1?0?????00?????????????????02???01????1?????????00?1????????

;

END;
BEGIN MacClade;
	Version 4.0 75;
	LastModified -854829419;
	FileSettings editor '0' '0' '1' '1';
	Singles 000;
	Editor 000110011111111000100 '0' '24' Geneva '9' '100' '1' all;
	EditorPosition '92' '36' '595' '555';
	TreeWindowPosition '40' '2' '1160' '1594';
	ListWindow Characters closed Geneva '9' '50' '10' '265' '443' 00;
	ListWindow Taxa closed Geneva '9' '50' '10' '585' '302' 100;
	ListWindow Trees closed Geneva '9' '50' '10' '276' '490';
	ListWindow TypeSets closed Geneva '9' '50' '10' '276' '490';
	ListWindow WtSets closed Geneva '9' '50' '10' '276' '490';
	ListWindow ExSets closed Geneva '9' '50' '10' '276' '490';
	ListWindow CharSets closed Geneva '9' '50' '10' '276' '490';
	ListWindow TaxSets closed Geneva '9' '50' '10' '276' '490';
	ListWindow NexusBlocks closed Geneva '9' '50' '10' '276' '490';
	ChartWindowPosition '52' '30' '998' '1860';
	StateNamesSymbols closed Geneva '9' '10' '50' '30' '148' '220';
	WindowOrder Data;
	OtherSymbols & / 00 ? -;
	Correlation '0' '0' '1000' '0' '0' 10011010;
	Salmo 00000001;
	EditorFile '2';
	ExportHTML _ MOSS '100' 110000;
	PrettyPrint 10;
	EditorToolsPosition '909' '44' '115' '165';
	TreeWindowProgram 10;
	TreeWindow 0000;
	Continuous '0' '3' 1;
	Calculations 0000001;
	SummaryMode '0' '0' 0;
	Charts Geneva '9' ( normal ) 0010;
	NexusOptions '0' '0' '50' 001011011;
	TipLabel '1';
	TreeFont Geneva '9' ( normal );
	TreeShape 1.0 1.0 0100;
	TraceLabels 0101;
	ChartColors '0' '0' '-1' '9' 11;
	ChartBiggestSpot 1;
	ChartPercent 10;
	ChartBarWidth '10' 1;
	ChartVerticalAxis 10101;
	ChartMinMax '0';
	TraceAllChangesDisplay '1' 1;
	BarsOnBranchesDisplay '0' '0' '-5536' '10000' '10000' '10000' '10000' '-5536' '-536' '-536' '-536' '6' '1' 0000101;
	ContinuousBranchLabels 0;
	AllStatesBranchLabels 1;
	IndexNotation '2' 1;
	PrintTree 10.00 '2' '2' '2' '2' '2' '2' '2' '2' '2' '2' '2' Geneva '9' ( normal ) Geneva '10' ( normal ) Geneva '9' ( normal ) Geneva '9' ( normal ) Geneva '9' ( bold ) Geneva '9' ( normal ) Geneva '9' ( normal ) '0' '0' '0' '0' '0' '0' '0' '0' '0' '0' '0' '0' '0' '0' '0' '0' '0' '0' '0' '0' '0' '0' '0' '0' '0' '0' '0' '0' '0' '0' '1' '1' '1' '1' '2242' '-27056' '-39' '4' '-40' '0' '1' '2' '1' '8' '0' '0' '0' '2' 1000111000000000000100000111000;
	MatchChar 00 .;
	EntryInterpretation 01;
	ColorOptions 0;
	TreeTools '0' '5' '4' '0' '10' '4' '0' 00100111111101110;
	EditorTools '0' '0' '0' '1000' '0' '0' '6' '3' 000001011100001;
	PairAlign '2' '2' '3' '2' '1' '1' '2' '1' '3' 1010;
	BothTools '1';

END;
BEGIN ASSUMPTIONS;
	OPTIONS DEFTYPE = unord PolyTcount = MINSTEPS;
	TYPESET * UNTITLED   =  unord:  1 -  178;

END;

BEGIN MESQUITECHARMODELS;
	ProbModelSet * UNTITLED   =  'Mk1 (est.)':  1 -  178;
END;

BEGIN NOTES;

	SUT   TAXON = 7 NAME = color INTEGER = 4;

	SU  T = 13 C = 5 N = color I = 4;

	TEXT   TAXON = 21 CHARACTER = 43 TEXT = changed_from_1;
	TEXT   TAXON = 22 CHARACTER = 43 TEXT = changed_from_1;

	TEXT   TAXON = 21 CHARACTER = 44 TEXT = chanaged_from_0;
	TEXT   TAXON = 22 CHARACTER = 44 TEXT = change_from_0;

	TEXT   TAXON = 21 CHARACTER = 45 TEXT = changed_from_1;
	TEXT   TAXON = 22 CHARACTER = 45 TEXT = change_from_0;

	TEXT   TAXON = 21 CHARACTER = 46 TEXT = changed_from_1;
	TEXT   TAXON = 22 CHARACTER = 46 TEXT = change_from_0;

	TEXT   TAXON = 40 CHARACTER = 61 TEXT = changed_from_?;

	TEXT   TAXON = 40 CHARACTER = 64 TEXT = changed_from_?;

	TEXT   TAXON = 40 CHARACTER = 67 TEXT = changed_from_?;

	TEXT   TAXON = 39 CHARACTER = 79 TEXT = changed_from_1;
	TEXT   TAXON = 40 CHARACTER = 79 TEXT = chnaged_from_?;
	TEXT   TAXON = 43 CHARACTER = 79 TEXT = changed_from_1;

	TEXT   TAXON = 40 CHARACTER = 85 TEXT = changed_from_?;

	TEXT   TAXON = 40 CHARACTER = 86 TEXT = changed_from_?;

	TEXT   TAXON = 40 CHARACTER = 92 TEXT = changed_from_?;

	SU  T = 7 C = 95 N = color I = 4;

	TEXT   TAXON = 43 CHARACTER = 106 TEXT = 'error: was previously 2, should be 1';

	TEXT   TAXON = 40 CHARACTER = 108 TEXT = changed_from_?;

	TEXT   TAXON = 40 CHARACTER = 109 TEXT = changed_from_?;

	TEXT   TAXON = 40 CHARACTER = 113 TEXT = changed_from_?;

	TEXT   TAXON = 40 CHARACTER = 114 TEXT = changed_from_1;

	TEXT   TAXON = 40 CHARACTER = 119 TEXT = changed_from_?;

	TEXT   TAXON = 40 CHARACTER = 120 TEXT = changed_from_?;

	SU  T = 13 C = 137 N = color I = 4;
	SU  T = 14 C = 137 N = color I = 4;
	SU  T = 16 C = 137 N = color I = 4;

	SU  C = 138 N = color I = 4;
	SU  T = 1 C = 138 N = color I = 4;
	SU  T = 2 C = 138 N = color I = 4;
	SU  T = 3 C = 138 N = color I = 4;
	SU  T = 7 C = 138 N = color I = 4;
	SU  T = 11 C = 138 N = color I = 4;
	SU  T = 13 C = 138 N = color I = 4;
	SU  T = 14 C = 138 N = color I = 4;
	SU  T = 16 C = 138 N = color I = 4;
	SU  T = 17 C = 138 N = color I = 4;
	SU  T = 18 C = 138 N = color I = 4;
	SU  T = 21 C = 138 N = color I = 4;
	SU  T = 22 C = 138 N = color I = 4;
	SU  T = 23 C = 138 N = color I = 4;
	SU  T = 24 C = 138 N = color I = 4;
	SU  T = 25 C = 138 N = color I = 4;
	SU  T = 26 C = 138 N = color I = 4;
	SU  T = 27 C = 138 N = color I = 4;
	SU  T = 28 C = 138 N = color I = 4;
	SU  T = 29 C = 138 N = color I = 4;
	SU  T = 30 C = 138 N = color I = 4;
	SU  T = 31 C = 138 N = color I = 4;
	SU  T = 32 C = 138 N = color I = 4;
	SU  T = 33 C = 138 N = color I = 4;
	SU  T = 34 C = 138 N = color I = 4;
	SU  T = 35 C = 138 N = color I = 4;
	SU  T = 36 C = 138 N = color I = 4;
	SU  T = 37 C = 138 N = color I = 4;
	SU  T = 38 C = 138 N = color I = 4;
	SU  T = 39 C = 138 N = color I = 4;
	SU  T = 40 C = 138 N = color I = 4;
	SU  T = 41 C = 138 N = color I = 4;
	SU  T = 43 C = 138 N = color I = 4;
	SU  T = 44 C = 138 N = color I = 4;
	SU  T = 45 C = 138 N = color I = 4;
	SU  T = 46 C = 138 N = color I = 4;

	TEXT   TAXON = 40 CHARACTER = 169 TEXT = changed_from_1;

END;

Begin MESQUITE;
		MESQUITESCRIPTVERSION 2;
		TITLE AUTO;
		tell ProjectCoordinator;
		timeSaved 1555792969507;
		getEmployee #mesquite.minimal.ManageTaxa.ManageTaxa;
		tell It;
			setID 0 4460879202308311260;
		endTell;
		getEmployee #mesquite.charMatrices.ManageCharacters.ManageCharacters;
		tell It;
			setID 0 251209751100092182;
			mqVersion 340;
			checksumv 0 3 707234276 null  getNumChars 178 numChars 178 getNumTaxa 48 numTaxa 48   short true   bits 15   states 15   sumSquaresStatesOnly 13934.0 sumSquares 13934.0 longCompressibleToShort false usingShortMatrix true   NumFiles 1 NumMatrices 1;
			mqVersion;
		endTell;
		getWindow;
		tell It;
			suppress;
			setResourcesState false false 98;
			setPopoutState 300;
			setExplanationSize 0;
			setAnnotationSize 0;
			setFontIncAnnot 0;
			setFontIncExp 0;
			setSize 1444 905;
			setLocation 58 23;
			setFont SanSerif;
			setFontSize 10;
			getToolPalette;
			tell It;
			endTell;
			desuppress;
		endTell;
		getEmployee  #mesquite.trees.BasicTreeWindowCoord.BasicTreeWindowCoord;
		tell It;
			makeTreeWindow #4460879202308311260  #mesquite.trees.BasicTreeWindowMaker.BasicTreeWindowMaker;
			tell It;
				suppressEPCResponse;
				setTreeSourceEditMode #mesquite.trees.StoredTrees.StoredTrees;
				tell It;
					laxMode;
					setTreeBlock -2147483647;
					toggleUseWeights off;
				endTell;
				setAssignedID 1256.1535980553286.1008635946141196863;
				getTreeWindow;
				tell It;
					setExplanationSize 30;
					setAnnotationSize 20;
					setFontIncAnnot 0;
					setFontIncExp 0;
					setSize 1346 833;
					setLocation 58 23;
					setFont SanSerif;
					setFontSize 10;
					getToolPalette;
					tell It;
						setTool mesquite.trees.BasicTreeWindowMaker.BasicTreeWindow.arrow;
					endTell;
					getTreeDrawCoordinator #mesquite.trees.BasicTreeDrawCoordinator.BasicTreeDrawCoordinator;
				tell It;
					suppress;
					setTreeDrawer  #mesquite.trees.SquareLineTree.SquareLineTree;
					tell It;
						setNodeLocs #mesquite.trees.NodeLocsStandard.NodeLocsStandard;
						tell It;
							branchLengthsToggle off;
							toggleScale on;
							toggleBroadScale off;
							toggleCenter on;
							toggleEven on;
							setFixedTaxonDistance 0;
						endTell;
						setEdgeWidth 4;
						showEdgeLines on;
						orientUp;
					endTell;
					setBackground White;
					setBranchColor Black;
					showNodeNumbers off;
					showBranchColors on;
					labelBranchLengths off;
					centerBrLenLabels on;
					showBrLensUnspecified on;
					showBrLenLabelsOnTerminals on;
					setBrLenLabelColor 0 0 255;
					setNumBrLenDecimals 6;
					desuppress;
					getEmployee #mesquite.trees.BasicDrawTaxonNames.BasicDrawTaxonNames;
					tell It;
						setColor Black;
						toggleColorPartition off;
						toggleColorAssigned on;
						toggleShadePartition off;
						toggleShowFootnotes on;
						toggleNodeLabels on;
						toggleCenterNodeNames off;
						toggleShowNames on;
						namesAngle ?;
					endTell;
				endTell;
					setTreeNumber 1;
					setTree '(1,((2,3),(((4,5),(8,(7,9,6))),(10,11,12,((((13,14),15),(19,(16,(20,(17,18))))),(21,(22,(23,((40,((38,39),(43,(41,42)))),((47,(45,(46,48))),(24,((25,44),((37,33,34,35,36,26),(27,(29,28))),(30,(31,32))))))))))))));';
					setDrawingSizeMode 0;
					toggleLegendFloat on;
					scale 0;
					toggleTextOnTree off;
					togglePrintName on;
					showWindow;
				endTell;
				setEditMode 'Edited, based on Default Symmetrical Tree+   [Stored Trees]   [Stored Trees]';
				desuppressEPCResponseNORESET;
				getEmployee #mesquite.trees.ColorBranches.ColorBranches;
				tell It;
					setColor Red;
					removeColor off;
				endTell;
				getEmployee #mesquite.ornamental.BranchNotes.BranchNotes;
				tell It;
					setAlwaysOn off;
				endTell;
				getEmployee #mesquite.ornamental.ColorTreeByPartition.ColorTreeByPartition;
				tell It;
					colorByPartition off;
				endTell;
				getEmployee #mesquite.ornamental.DrawTreeAssocDoubles.DrawTreeAssocDoubles;
				tell It;
					setOn on;
					toggleShow consensusFrequency;
					toggleShow posteriorProbability;
					toggleShow bootstrapFrequency;
					toggleShow consensusFrequency;
					toggleShow posteriorProbability;
					toggleShow bootstrapFrequency;
					setDigits 4;
					setThreshold ?;
					writeAsPercentage off;
					toggleCentred off;
					toggleHorizontal on;
					toggleWhiteEdges on;
					toggleShowOnTerminals on;
					setFontSize 10;
					setOffset 0  0;
				endTell;
				getEmployee #mesquite.ornamental.DrawTreeAssocStrings.DrawTreeAssocStrings;
				tell It;
					setOn on;
					toggleCentred on;
					toggleHorizontal on;
					setFontSize 10;
					setOffset 0  0;
					toggleShowOnTerminals on;
				endTell;
				getEmployee #mesquite.trees.TreeInfoValues.TreeInfoValues;
				tell It;
					panelOpen false;
				endTell;
			endTell;
		endTell;
		getEmployee  #mesquite.charMatrices.BasicDataWindowCoord.BasicDataWindowCoord;
		tell It;
			showDataWindow #251209751100092182 #mesquite.charMatrices.BasicDataWindowMaker.BasicDataWindowMaker;
			tell It;
				getWindow;
				tell It;
					setExplanationSize 30;
					setAnnotationSize 20;
					setFontIncAnnot 0;
					setFontIncExp 0;
					setSize 1346 833;
					setLocation 58 23;
					setFont SanSerif;
					setFontSize 10;
					getToolPalette;
					tell It;
						setTool mesquite.charMatrices.BasicDataWindowMaker.BasicDataWindow.ibeam;
					endTell;
					setActive;
					setTool mesquite.charMatrices.BasicDataWindowMaker.BasicDataWindow.ibeam;
					colorCells  #mesquite.charMatrices.NoColor.NoColor;
					colorRowNames  #mesquite.charMatrices.TaxonGroupColor.TaxonGroupColor;
					colorColumnNames  #mesquite.charMatrices.CharGroupColor.CharGroupColor;
					colorText  #mesquite.charMatrices.NoColor.NoColor;
					setBackground White;
					toggleShowNames on;
					toggleShowTaxonNames on;
					toggleTight off;
					toggleThinRows off;
					toggleShowChanges on;
					toggleSeparateLines off;
					toggleShowStates on;
					toggleAutoWCharNames on;
					toggleAutoTaxonNames off;
					toggleShowDefaultCharNames off;
					toggleConstrainCW on;
					toggleBirdsEye off;
					toggleShowPaleGrid off;
					toggleShowPaleCellColors off;
					toggleShowPaleExcluded off;
					togglePaleInapplicable on;
					toggleShowBoldCellText off;
					toggleAllowAutosize on;
					toggleColorsPanel off;
					toggleDiagonal on;
					setDiagonalHeight 80;
					toggleLinkedScrolling on;
					toggleScrollLinkedTables off;
				endTell;
				showWindow;
				getWindow;
				tell It;
					forceAutosize;
				endTell;
				getEmployee #mesquite.charMatrices.AlterData.AlterData;
				tell It;
					toggleBySubmenus off;
				endTell;
				getEmployee #mesquite.charMatrices.ColorByState.ColorByState;
				tell It;
					setStateLimit 9;
					toggleUniformMaximum on;
				endTell;
				getEmployee #mesquite.charMatrices.ColorCells.ColorCells;
				tell It;
					setColor Red;
					removeColor off;
				endTell;
				getEmployee #mesquite.categ.StateNamesStrip.StateNamesStrip;
				tell It;
					showStrip off;
				endTell;
				getEmployee #mesquite.charMatrices.AnnotPanel.AnnotPanel;
				tell It;
					togglePanel off;
				endTell;
				getEmployee #mesquite.charMatrices.CharReferenceStrip.CharReferenceStrip;
				tell It;
					showStrip off;
				endTell;
				getEmployee #mesquite.charMatrices.QuickKeySelector.QuickKeySelector;
				tell It;
					autotabOff;
				endTell;
				getEmployee #mesquite.charMatrices.SelSummaryStrip.SelSummaryStrip;
				tell It;
					showStrip off;
				endTell;
				getEmployee #mesquite.categ.SmallStateNamesEditor.SmallStateNamesEditor;
				tell It;
					panelOpen true;
				endTell;
			endTell;
		endTell;
		endTell;
end;
